# Supplementary material for: Stereoselective Synthesis and Antiproliferative Activities of Tetrafunctional Diterpene Steviol Derivatives
Source: Int J Mol Sci. 2023 Jan 6;24(2):1121. doi: 10.3390/ijms24021121 (PMC9861858; doi:10.3390/ijms24021121)
Supplement: Supplementary file 1 [file ijms-24-01121-s001.zip]

Archive with 1 entries (1 files):
- ijms-2134986-supplementary.pdf
